# Supplementary material for: Enhancing covert communication in NOMA systems with joint security and covert design
Source: PLoS One. 2025 Jan 13;20(1):e0317289. doi: 10.1371/journal.pone.0317289 (PMC11729952; doi:10.1371/journal.pone.0317289)
Supplement: S1 File — (ZIP) [file pone.0317289.s001.zip]

Archive with 30 entries (29 files):
- Fig2a.m
- Fig2b.m
- Fig2c.m
- Fig3a.m
- Fig3b.m
- Fig4a.m
- Fig4b.m
- Fig4c.m
- Fig5a.m
- Fig5b.m
- Fig6a.m
- Fig6b.m
- Fig7a.m
- Fig7b.m
- ReadMe.txt
- Result/
- Result/Fig2a.fig
- Result/Fig2b.fig
- Result/Fig2c.fig
- Result/Fig3a.fig
- Result/Fig3b.fig
- Result/Fig4a.fig
- Result/Fig4b.fig
- Result/Fig4c.fig
- Result/Fig5a.fig
- Result/Fig5b.fig
- Result/Fig6a.fig
- Result/Fig6b.fig
- Result/Fig7a.fig
- Result/Fig7b.fig
