# Supplementary material for: Enhancing covert communication in NOMA systems with joint security and covert design
Source: PLoS One. 2025 Jan 13;20(1):e0317289. doi: 10.1371/journal.pone.0317289 (PMC11729952; doi:10.1371/journal.pone.0317289)
Supplement: S1 File — (ZIP) [file pone.0317289.s001.zip › Fig2b.m]

clc, clear all; close all;
p_j_dB = 5;
p_j = db2pow(p_j_dB);
p_s_dB= 10;
p_s = db2pow(p_s_dB);


Omega_su1 =1;
Omega_su2 = 0.5;
Omega_se = 1;
Omega_je = 0.5;

trial=1e5;
g_su1 = sqrt(Omega_su1/2)*(randn(1,trial) + 1i*randn(1,trial));
g_su2 = sqrt(Omega_su2/2)*(randn(1,trial) + 1i*randn(1,trial));
g_se = sqrt(Omega_se/2)*(randn(1,trial) + 1i*randn(1,trial));
g_je = sqrt(Omega_je/2)*(randn(1,trial) + 1i*randn(1,trial));

zetadB = 0:30; sigma2=1;
rho1 = 0.55:0.2:0.95; 
for ss=1:length(rho1)
rho = rho1(ss); 
for idx = 1:length(zetadB)
    zeta= db2pow(zetadB(idx));

    h0 = p_s*rho*abs(g_se).^2 + p_j*abs(g_je).^2 +  sigma2 ;
    h1 = p_s*abs(g_se).^2 + p_j*abs(g_je).^2 +  sigma2 ;

    DEP_sim(ss,idx) = sum(h0 > zeta)/trial + sum(h1 <= zeta)/trial; 
    
   Delta = zeta/sigma2-1;sns=p_s/sigma2; snj=p_j/sigma2;

    DEP_ana(ss,idx) = 1 + 1/(1 -   snj*Omega_je/(sns*rho*Omega_se ) )*exp(-  Delta/( sns*rho*Omega_se)) ...
        - 1/(1 -   snj*Omega_je/(sns*Omega_se ) )*exp(-  Delta/( sns*Omega_se)) ...
       + 1/(1 -   snj*Omega_je/(sns*Omega_se ) )*(1-rho)/(1 -   rho*sns*Omega_se/(snj*Omega_je ) )* exp(-  Delta/( snj*Omega_je));

   opt = sns*rho*Omega_se/(1 - rho)*log(1/rho);

    DEP_app(ss,idx) = 1 - exp( -opt./( mean(abs(g_se).^2)*p_s)  ) + exp( -opt./(mean(abs(g_se).^2)*p_s*rho) );

end
end

%% Plot
blue1 = [0.00,0.45,0.74];  pink1 = [1.00,0.07,0.65];
green1 = [0.47,0.67,0.19]; orrange = [0.85,0.33,0.10];
% 
sim1 = plot(zetadB,DEP_sim(1,:),'ko','MarkerSize',10,'LineWidth',1.5); hold on;
sim2 = plot(zetadB,DEP_sim(2,:),'ks','MarkerSize',10,'LineWidth',1.5); hold on;
sim3 = plot(zetadB,DEP_sim(3,:),'kd','MarkerSize',10,'LineWidth',1.5); hold on;

ana1 = plot(zetadB,DEP_ana,'r-','MarkerSize',10,'LineWidth',1.5); hold on;
app1 = plot(zetadB,DEP_app,'b--','MarkerSize',10,'LineWidth',1.5); hold on;

hold on;
colormap(gca); % cool

lgd=legend([sim1(1),sim2(1),sim3(1), ana1(1),app1(1)],...
    '$\rho = 0.55$ (sim.)',...
     '$\rho = 0.75$  (sim.)',...
      '$\rho = 0.95$  (sim.)',...
    'Analytical at ${\rm E}$',...
     'Asymptotic',...
     'FontSize',11,'location','se','Interpreter','latex');
xlabel('Judgment Threshold, \psi [dB]','Fontsize',16) 
ylabel('Detection Error Probability (DEP)');
lgd.NumColumns = 1;
lgd.FontSize = 14;
set(gca,'fontsize',14);
axis([min(zetadB) max(zetadB) 0.7 1]);
 
