# Supplementary material for: Enhancing covert communication in NOMA systems with joint security and covert design
Source: PLoS One. 2025 Jan 13;20(1):e0317289. doi: 10.1371/journal.pone.0317289 (PMC11729952; doi:10.1371/journal.pone.0317289)
Supplement: S1 File — (ZIP) [file pone.0317289.s001.zip › Fig4b.m]

clc, clear all; close all;
p_j_dB = 10;
p_s_dB= 0:2.5:20;
p_j = db2pow(p_j_dB);

Omega_su1 = 1;
Omega_su2 = 0.5;
Omega_se   = 0.5;
Omega_je    = 0.75;

trial=1e5;
g_su1 = sqrt(Omega_su1/2)*(randn(1,trial) + 1i*randn(1,trial));
g_su2 = sqrt(Omega_su2/2)*(randn(1,trial) + 1i*randn(1,trial));
g_se   = sqrt(Omega_se/2)*(randn(1,trial) + 1i*randn(1,trial));
g_je    = sqrt(Omega_je/2)*(randn(1,trial) + 1i*randn(1,trial));


R1 = 0.25: 0.25:0.75;
rate2 = 0.25; k2 = 2^rate2 -1; 
rho = 0.6; psi =rho - (1-rho)*k2; sigma2=1;

for ss= 1:length(R1)
    rate1 = R1(ss); phi = 2^rate1 -1; tau = 2^rate1; 
for idx = 1:length(p_s_dB)
p_s = db2pow(p_s_dB(idx));

%% External

    SOP_sim_ext(ss,idx) = sum( (1 + p_s*(1-rho)*abs(g_su1).^2)./(1 + p_s*(1-rho)*abs(g_se).^2./(p_j*abs(g_je).^2 +  1)) < tau)/trial ; 

    SOP_ana_ext(ss,idx) = 1 - exp( - phi/( p_s*(1-rho)*Omega_su1) + 1/(p_j*Omega_je))*(     exp( - 1/(p_j*Omega_je) ) ...
        +       tau*Omega_se/Omega_su1/(p_j*Omega_je)* exp(tau*Omega_se/Omega_su1/(p_j*Omega_je))     ...
        *ei( - 1/(p_j*Omega_je)  - tau*Omega_se/Omega_su1/(p_j*Omega_je)   ) );

    SOP_app_ext(ss,idx) = 1 - (1 - phi/( p_s*(1-rho)*Omega_su1) + 1/(p_j*Omega_je))*(     exp( - 1/(p_j*Omega_je) ) ...
        +       tau*Omega_se/Omega_su1/(p_j*Omega_je)* exp(tau*Omega_se/Omega_su1/(p_j*Omega_je))     ...
        *ei( - 1/(p_j*Omega_je)  - tau*Omega_se/Omega_su1/(p_j*Omega_je)   ) );


end
end

%% Plot
blue1 = [0.00,0.45,0.74];  pink1 = [1.00,0.07,0.65];
green1 = [0.47,0.67,0.19]; orrange = [0.85,0.33,0.10];
% 
sim1 = semilogy(p_s_dB,SOP_sim_ext(1,:),'ko','MarkerSize',10,'LineWidth',1.5); hold on;
sim2 = semilogy(p_s_dB,SOP_sim_ext(2,:),'ks','MarkerSize',10,'LineWidth',1.5); hold on;
sim3 = semilogy(p_s_dB,SOP_sim_ext(3,:),'kd','MarkerSize',10,'LineWidth',1.5); hold on;
ana1 = semilogy(p_s_dB,SOP_ana_ext,'r-','MarkerSize',10,'LineWidth',1.5); hold on;
app1 = plot(p_s_dB,SOP_app_ext,'b--','MarkerSize',10,'LineWidth',1.5); hold on;


hold on;
colormap(gca); % cool

lgd=legend([sim1(1),sim2(1),sim3(1), ana1(1),app1(1)],...
    '$R_1 = 0.25$ (sim.)',...
     '$R_1 = 0.50$  (sim.)',...
      '$R_1 = 0.75$  (sim.)',...
    'Analytical at ${\rm E}$',...
     'Asymptotic',...
     'FontSize',11,'location','se','Interpreter','latex');
xlabel('Transmit SNR [dB]','Fontsize',16) 
ylabel('Secrecy Outage Probability (SOP)');
lgd.NumColumns = 1;
lgd.FontSize = 14;
set(gca,'fontsize',14);
axis([min(p_s_dB) max(p_s_dB) 5e-2 1]);
 
