# Supplementary material for: Enhancing covert communication in NOMA systems with joint security and covert design
Source: PLoS One. 2025 Jan 13;20(1):e0317289. doi: 10.1371/journal.pone.0317289 (PMC11729952; doi:10.1371/journal.pone.0317289)
Supplement: S1 File — (ZIP) [file pone.0317289.s001.zip › Fig6a.m]

clc, clear all; close all;
p_s_dB= 0:2.5:20;


Omega_su1 =1;
Omega_su2 = 0.5;
Omega_se = 1;
Omega_je = 0.5;

trial=1e5;
g_su1 = sqrt(Omega_su1/2)*(randn(1,trial) + 1i*randn(1,trial));
g_su2 = sqrt(Omega_su2/2)*(randn(1,trial) + 1i*randn(1,trial));
g_se   = sqrt(Omega_se/2)*(randn(1,trial) + 1i*randn(1,trial));
g_je    = sqrt(Omega_je/2)*(randn(1,trial) + 1i*randn(1,trial));


rate1 = 0.25; k1 = 2^rate1 -1; 
rate2 = 0.5; k2 = 2^rate2 -1; 

rho1 = 0.55:0.2:0.95; 

for ss= 1:length(rho1)
rho = rho1(ss);

psi  = rho - (1-rho)*k2; sigma2=1;

for idx = 1:length(p_s_dB)
p_s = db2pow(p_s_dB(idx));

%% Internal

    OP_sim_fu(ss,idx) = sum(abs(g_su2).^2 < k2/(p_s*psi ) )/trial ; 
    OP_sim_nu(ss,idx) = 1 - sum(abs(g_su1).^2 > k2/(p_s*psi ) & abs(g_su1).^2 > k1/(p_s*(1-rho) ) )/trial ; 


    OP_ana_nu(ss,idx) = 1 - exp(- 1/( p_s*Omega_su1)*max(k2/psi , k1/(1-rho) ) );
    
    OP_ana_fu(ss,idx) = 1 - exp(- 1/( p_s*Omega_su2)*k2/psi );

    OP_app_nu(ss,idx) = 1/( p_s*Omega_su1)*max(k2/psi , k1/(1-rho) ) ;
    
    OP_app_fu(ss,idx) = 1/( p_s*Omega_su2)*k2/psi ;

end
end
%% Plot
blue1 = [0.00,0.45,0.74];  pink1 = [1.00,0.07,0.65];
green1 = [0.47,0.67,0.19]; orrange = [0.85,0.33,0.10];
% 
sim1 = semilogy(p_s_dB,OP_sim_nu,'ko','MarkerSize',8,'LineWidth',1.5); hold on;
sim2 = semilogy(p_s_dB,OP_sim_fu,'ks','MarkerSize',8,'LineWidth',1.5); hold on;

ana1 = semilogy(p_s_dB,OP_ana_nu(1,:),'r-','MarkerSize',10,'LineWidth',1.5); hold on;
ana2 = semilogy(p_s_dB,OP_ana_nu(2,:),'b-.','MarkerSize',10,'LineWidth',1.5); hold on;
ana3 = semilogy(p_s_dB,OP_ana_nu(3,:),'g--','MarkerSize',10,'LineWidth',1.5); hold on;

semilogy(p_s_dB,OP_ana_fu(1,:),'r-','MarkerSize',10,'LineWidth',1.5); hold on;
semilogy(p_s_dB,OP_ana_fu(2,:),'b-.','MarkerSize',10,'LineWidth',1.5); hold on;
semilogy(p_s_dB,OP_ana_fu(3,:),'g--','MarkerSize',10,'LineWidth',1.5); hold on;

plot(p_s_dB,OP_app_nu,'m:','MarkerSize',10,'LineWidth',0.5); hold on;
plot(p_s_dB,OP_app_fu,'m:','MarkerSize',10,'LineWidth',0.5); hold on;

hold on;
colormap(gca); % cool

lgd=legend([sim1(1),sim2(1), ana1(1),ana2(1),ana3(1)],...
    '${\rm U}_1$ (sim.)',...
     '${\rm U}_2$ (sim.)',...
    '$\rho = 0.55$ (ana.)',...
     '$\rho = 0.75$  (ana.)',...
      '$\rho = 0.95$  (ana.)',...
     'FontSize',11,'location','se','Interpreter','latex');
xlabel('Transmit SNR [dB]','Fontsize',16) 
ylabel('Outage Probability (OP)');
lgd.NumColumns = 1;
lgd.FontSize = 14;
set(gca,'fontsize',14);
axis([min(p_s_dB) max(p_s_dB) 1e-2 1]);
 
