# Supplementary material for: Enhancing covert communication in NOMA systems with joint security and covert design
Source: PLoS One. 2025 Jan 13;20(1):e0317289. doi: 10.1371/journal.pone.0317289 (PMC11729952; doi:10.1371/journal.pone.0317289)
Supplement: S1 File — (ZIP) [file pone.0317289.s001.zip › Fig6b.m]

clc, clear all; close all;
p_s_dB= 0:2.5:40;


Omega_su1 =1;
Omega_su2 = 0.5;
Omega_se = 1;
Omega_je = 0.5;

trial=1e5;
g_su1 = sqrt(Omega_su1/2)*(randn(1,trial) + 1i*randn(1,trial));
g_su2 = sqrt(Omega_su2/2)*(randn(1,trial) + 1i*randn(1,trial));
g_se   = sqrt(Omega_se/2)*(randn(1,trial) + 1i*randn(1,trial));
g_je    = sqrt(Omega_je/2)*(randn(1,trial) + 1i*randn(1,trial));


rho1 = 0.55:0.2:0.95; sigma2=1;

for ss= 1:length(rho1)
rho = rho1(ss);

for idx = 1:length(p_s_dB)
p_s = db2pow(p_s_dB(idx));

%% Internal

    EC_sim_fu(ss,idx)  = mean(log2(1 + rho*p_s*abs(g_su2).^2./(1+ (1-rho)*p_s*abs(g_su2).^2) ));
 
    EC_sim_nu(ss,idx) = mean(log2(1 +  (1-rho)*p_s*abs(g_su1).^2) );


    EC_ana_fu(ss,idx) = 1/log(2)*exp(1/( p_s*Omega_su2)/(1-rho) )*ei(- 1/( p_s*Omega_su2)/(1-rho) )...
        -1/log(2)*exp(1/( p_s*Omega_su2) )*ei(- 1/( p_s*Omega_su2) );


    EC_ana_nu(ss,idx) = - 1/log(2)*exp(1/( p_s*Omega_su1)/(1-rho) )*ei(- 1/( p_s*Omega_su1)/(1-rho) );
    

    EC_app_nu(ss,idx) = mean(log2((1-rho)*p_s*abs(g_su1).^2) );
    
    EC_app_fu(ss,idx) = -log2(1-rho) ;

end
end
%% Plot
blue1 = [0.00,0.45,0.74];  pink1 = [1.00,0.07,0.65];
green1 = [0.47,0.67,0.19]; orrange = [0.85,0.33,0.10];
% 
sim1 = plot(p_s_dB,EC_sim_nu,'ko','MarkerSize',8,'LineWidth',1.5); hold on;
sim2 = plot(p_s_dB,EC_sim_fu,'ks','MarkerSize',8,'LineWidth',1.5); hold on;

ana1 = plot(p_s_dB,EC_ana_nu(1,:),'r-','MarkerSize',10,'LineWidth',1.5); hold on;
ana2 = plot(p_s_dB,EC_ana_nu(2,:),'b-.','MarkerSize',10,'LineWidth',1.5); hold on;
ana3 = plot(p_s_dB,EC_ana_nu(3,:),'g--','MarkerSize',10,'LineWidth',1.5); hold on;

semilogy(p_s_dB,EC_ana_fu(1,:),'r-','MarkerSize',10,'LineWidth',1.5); hold on;
semilogy(p_s_dB,EC_ana_fu(2,:),'b-.','MarkerSize',10,'LineWidth',1.5); hold on;
semilogy(p_s_dB,EC_ana_fu(3,:),'g--','MarkerSize',10,'LineWidth',1.5); hold on;

app1 = plot(p_s_dB,EC_app_nu,'m:','MarkerSize',10,'LineWidth',0.5); hold on;
plot(p_s_dB,EC_app_fu,'m:','MarkerSize',10,'LineWidth',0.5); hold on;

hold on;
colormap(gca); % cool

lgd=legend([sim1(1),sim2(1), ana1(1),ana2(1),ana3(1)],...
    '${\rm U}_1$ (sim.)',...
     '${\rm U}_2$ (sim.)',...
    '$\rho = 0.55$ (ana.)',...
     '$\rho = 0.75$  (ana.)',...
      '$\rho = 0.95$  (ana.)',...
     'FontSize',11,'location','se','Interpreter','latex');
xlabel('Transmit SNR [dB]','Fontsize',16) 
ylabel('User Rate [bps/Hz]');
lgd.NumColumns = 1;
lgd.FontSize = 14;
set(gca,'fontsize',14);
axis([min(p_s_dB) max(p_s_dB) 0 7]);
 
