# Supplementary material for: Enhancing covert communication in NOMA systems with joint security and covert design
Source: PLoS One. 2025 Jan 13;20(1):e0317289. doi: 10.1371/journal.pone.0317289 (PMC11729952; doi:10.1371/journal.pone.0317289)
Supplement: S1 File — (ZIP) [file pone.0317289.s001.zip › Fig7b.m]

clc, clear all; close all;


Omega_su1 =1;
Omega_su2 = 0.5;
Omega_se = 1;
Omega_je = 0.5;

trial=1e5;
g_su1 = sqrt(Omega_su1/2)*(randn(1,trial) + 1i*randn(1,trial));
g_su2 = sqrt(Omega_su2/2)*(randn(1,trial) + 1i*randn(1,trial));
g_se   = sqrt(Omega_se/2)*(randn(1,trial) + 1i*randn(1,trial));
g_je    = sqrt(Omega_je/2)*(randn(1,trial) + 1i*randn(1,trial));


R1 = 0.25; 
phi = 2^R1 -1; tau = 2^R1; 

r1 = 0.5; k1 = 2^r1 -1; 
rate2 = 0.5; k2 = 2^rate2 -1; 

sigma2 = 1;

p_j_dB=30;
p_j = db2pow(p_j_dB);
p_s_dB=10:2.5:40;

%% Proposed method

e_sopE =2e-1;  e_depE2 = 0.7:0.1:0.9;  e_opU2=1e-1; e_opU1=1e-1;

for ss= 1:length(e_depE2)
e_depE = e_depE2(ss);
for idx = 1:length(p_s_dB)
         p_s = db2pow(p_s_dB(idx));

            % feasible region  vphi <= rho <= si
            ell= 0.001;
            vphi = max(k2/(1+k2)+ell,0.5+ell);

            

     
            %  rho <= theta
            Xi =     ( 1 ...
            +       tau*Omega_se/Omega_su1/(p_j*Omega_je)* exp(tau*Omega_se/Omega_su1/(p_j*Omega_je)+ 1/(p_j*Omega_je))     ...
            *ei( - 1/(p_j*Omega_je)  - tau*Omega_se/Omega_su1/(p_j*Omega_je)   ) );
            
            theta = 1 + phi/(p_s*Omega_su1*log((1- e_sopE)/Xi));
        %
            f_dep = @(x) x.^(1./(1-x)) - x.^(x./(1-x)) + 1 - e_depE;
            f_prime = @(x) log(x).*x.^(x./(1-x))./(x-1);
            x0 = 0.55;
            for i=1:5
                y = f_dep(x0);
                yprime = f_prime(x0);
                x1 = x0 - y / yprime;
            
                if abs(x1 - x0) > 1e-3
                    x1 = x0 - y / yprime; 
                end
                x0 = x1;
            end
        rho_plus = x1;
        
        % % get vakap2
        vakap = k2/(1+k2) - k2/(1+k2)/(Omega_su2*p_s*log(1 - e_opU2));
        % two new conditions
       vl = k2/(1+k2) - k2/(1+k2)/(Omega_su1*p_s*log(1 - e_opU1));
       
       vh = 1+ k2/(1+k2)/(Omega_su1*p_s*log(1 - e_opU1));

      % get rho optimal
      rho_max= [rho_plus,vakap,vphi,vl];
      rho_min = [theta,1-ell,vh];
     rho_opt = min(min(rho_min),max(rho_max));

         psi  = rho_opt - (1-rho_opt)*k2; 
          OP_sim_nu(idx) = 1 - sum(abs(g_su1).^2 > k2/(p_s*psi ) & abs(g_su1).^2 > k1/(p_s*(1-rho_opt) ) )/trial ; 
          OP_ana_nu(idx) = 1 - exp(- 1/( p_s*Omega_su1)*max(k2/psi , k1/(1-rho_opt) ) );

         
         %% External SOP
          SOP_ext_ana(ss,idx) = 1 - exp( - phi/( p_s*(1-rho_opt)*Omega_su1) )*Xi;
         %% DEP
    
        DEP_app(ss,idx) =  rho_opt.^(1./(1-rho_opt)) - rho_opt.^(rho_opt./(1-rho_opt)) + 1;

        %% OP of U2
        OP_ana_fu(ss,idx) = 1 - exp(- 1/( p_s*Omega_su2)*k2/psi );
        %%
        EC_ana_nu(ss,idx) = - 1/log(2)*exp(1/( p_s*Omega_su1)/(1-rho_opt) )*ei(- 1/( p_s*Omega_su1)/(1-rho_opt) );
        EC_ana_fu(ss,idx) = 1/log(2)*exp(1/( p_s*Omega_su2)/(1-rho_opt) )*ei(- 1/( p_s*Omega_su2)/(1-rho_opt) )...
        -1/log(2)*exp(1/( p_s*Omega_su2) )*ei(- 1/( p_s*Omega_su2) );
end
end
%% Fix power

rho1=[0.6,0.9];
for ss = 1:length(rho1)
    rho = rho1(ss);
for idx = 1:length(p_s_dB)
         p_s = db2pow(p_s_dB(idx));
         psi  = rho - (1-rho)*k2; 
            
          OP_sim_nu_fix(ss,idx) = 1 - sum(abs(g_su1).^2 > k2/(p_s*psi ) & abs(g_su1).^2 > k1/(p_s*(1-rho) ) )/trial ; 
          OP_ana_nu_fix(ss,idx) = 1 - exp(- 1/( p_s*Omega_su1)*max(k2/psi , k1/(1-rho) ) );

         
         %% External SOP
          SOP_ext_ana_fix(ss,idx) = 1 - exp( - phi/( p_s*(1-rho)*Omega_su1) )*Xi;
         %% DEP
    
        DEP_app_fix(ss,idx) =  rho.^(1./(1-rho)) - rho.^(rho./(1-rho)) + 1;

        %% OP of U2
        OP_ana_fu_fix(ss,idx) = 1 - exp(- 1/( p_s*Omega_su2)*k2/psi );
        %%
        EC_ana_nu_fix(ss,idx) = - 1/log(2)*exp(1/( p_s*Omega_su1)/(1-rho) )*ei(- 1/( p_s*Omega_su1)/(1-rho) );
        EC_ana_fu_fix(ss,idx) = 1/log(2)*exp(1/( p_s*Omega_su2)/(1-rho) )*ei(- 1/( p_s*Omega_su2)/(1-rho) )...
        -1/log(2)*exp(1/( p_s*Omega_su2) )*ei(- 1/( p_s*Omega_su2) );
end
end


%% Plot
blue1 = [0.00,0.45,0.74];  pink1 = [1.00,0.07,0.65];
green1 = [0.47,0.67,0.19]; orrange = [0.85,0.33,0.10];
% 
% figure(1);
% ana1 = semilogy(p_s_dB,OP_ana_nu,'r-o','MarkerSize',8,'LineWidth',1.5); hold on;
% ana2 = semilogy(p_s_dB,SOP_ext_ana,'-*','MarkerSize',10,'LineWidth',1.5,'Color',[0.93,0.69,0.13]); hold on;
% ana3 = semilogy(p_s_dB,DEP_app,'b-^','MarkerSize',8,'LineWidth',1.5); hold on;
% ana4 = semilogy(p_s_dB,OP_ana_fu,'m-x','MarkerSize',10,'LineWidth',1.5); hold on;
% 
% % sc11 = semilogy(p_s_dB,OP_ana_nu_fix(1,:),'k-o','MarkerSize',8,'LineWidth',1.5); hold on;
% % sc12 = semilogy(p_s_dB,SOP_ext_ana_fix(1,:),'k-*','MarkerSize',10,'LineWidth',1.5); hold on;
% % sc13 = semilogy(p_s_dB,DEP_app_fix(1,:),'k-+','MarkerSize',10,'LineWidth',1.5); hold on;
% % sc14 = semilogy(p_s_dB,OP_ana_fu_fix(1,:),'k-x','MarkerSize',10,'LineWidth',1.5); hold on;
% % 
% % sc21 = semilogy(p_s_dB,OP_ana_nu_fix(2,:),'g--o','MarkerSize',8,'LineWidth',1.5); hold on;
% % sc22 = semilogy(p_s_dB,SOP_ext_ana_fix(2,:),'g--*','MarkerSize',10,'LineWidth',1.5); hold on;
% % sc23 = semilogy(p_s_dB,DEP_app_fix(2,:),'g--+','MarkerSize',10,'LineWidth',1.5); hold on;
% % sc24 = semilogy(p_s_dB,OP_ana_fu_fix(2,:),'g--x','MarkerSize',10,'LineWidth',1.5); hold on;
% 
% 
% 
% yline(e_sopE,'LineStyle','-.','LineWidth',1.5,'Color',[0.93,0.69,0.13]);
% yline(e_depE,'r','LineStyle','-.','LineWidth',1.5);
% yline(e_opU2,'m','LineStyle','-.','LineWidth',1.5);
% 
% 
% 
% hold on;
% colormap(gca); % cool
% 
% lgd=legend([ana1(1),ana2(1),ana3(1),ana4(1)],...
%      'OP at ${\rm U}_1$ (pro.)',...
%      'SOP at ${\rm E}$ (pro.)',...
%      'DEP at ${\rm E}$ (pro.)',...
%      'OP at ${\rm U}_2$ (pro.)',...
%      'FontSize',11,'location','se','Interpreter','latex');
% xlabel('Transmit SNR [dB]','Fontsize',16) 
% ylabel('Outage Probability (OP)');
% lgd.NumColumns = 1;
% lgd.FontSize = 14;
% set(gca,'fontsize',14);
% axis([min(p_s_dB) max(p_s_dB) 1e-3 1]);

figure(2);
pr11 = plot(p_s_dB,EC_ana_nu,'r-o','MarkerSize',8,'LineWidth',1.5); hold on;
sc11 = plot(p_s_dB,EC_ana_nu_fix(1,:),'b-v','MarkerSize',8,'LineWidth',1.5); hold on;
sc12 = plot(p_s_dB,EC_ana_nu_fix(2,:),'g-d','MarkerSize',8,'LineWidth',1.5); hold on;

pr21 = plot(p_s_dB,EC_ana_fu,'r-s','MarkerSize',8,'LineWidth',1.5); hold on;
sc21 = plot(p_s_dB,EC_ana_fu_fix(1,:),'b-^','MarkerSize',8,'LineWidth',1.5); hold on;
sc22 = plot(p_s_dB,EC_ana_fu_fix(2,:),'g-h','MarkerSize',8,'LineWidth',1.5); hold on;


% plot(p_s_dB,EC_ana_nu+EC_ana_fu,'m-p','MarkerSize',8,'LineWidth',1.5); hold on;
% plot(p_s_dB,EC_ana_nu_fix(1,:)+EC_ana_fu_fix(1,:),'g-p','MarkerSize',8,'LineWidth',1.5); hold on;
% plot(p_s_dB,EC_ana_nu_fix(2,:)+EC_ana_fu_fix(2,:),'k-p','MarkerSize',8,'LineWidth',1.5); hold on;

lgd2=legend([pr11(1),sc11(1),sc12(1),pr21(1),sc21(1),sc22(1)],...
     '${\rm U}_1$ (pro.)',...
     '${\rm U}_1$ (sc1.)',...
     '${\rm U}_1$ (sc2.)',...
     ...
     '${\rm U}_2$ (pro.)',...
     '${\rm U}_2$ (sc1.)',...
     '${\rm U}_2$ (sc2.)',...
     'FontSize',11,'location','se','Interpreter','latex');
lgd2.NumColumns = 1;
lgd2.FontSize = 14;
set(gca,'fontsize',14);
xlabel('Transmit SNR [dB]','Fontsize',16) 
ylabel('Covert Rate Maximization (bps/Hz)');
axis([min(p_s_dB) max(p_s_dB) 0 10]);
